# Supplementary material for: Structures of H5N1 influenza polymerase with ANP32B reveal mechanisms of genome replication and host adaptation
Source: Nat Commun. 2024 May 15;15:4123. doi: 10.1038/s41467-024-48470-3 (PMC11096171; doi:10.1038/s41467-024-48470-3)
Supplement: Supplementary file 6 — Source Data [file 41467_2024_48470_MOESM6_ESM.xlsx]

## Sheet: Fig 1e
	Raw data
	S2P	S5P	unphos	scrambled	s5p+b	no peptide
	15.9469	115.757	0	1.13756	27.5332	0
	39.3722	79.4818	12.3236	28.6497	7.45734	0
		104.761			53.9709	0

## Sheet: Sup Fig 4a
	Raw data
							Western blot uncropped
	WT	627E	630A	no PB2
	1	0.136429	0.228375	0.001731
	1	0.121403	0.361762	0.001903
							Image of Cytiva Amersham Hyperfilm ECL film was taken on BioRad GelDoc XR+ using Image Lab 5.2.1 software and white-trans settings

## Sheet: Sup Fig 4B
	Raw data						Western blot uncropped
	WT	151A	156A	Empty
	1	0.256933	0.553818	0.002542
	1	0.145415	0.364957	0.022608
							Image of Cytiva Amersham Hyperfilm ECL film was taken on BioRad GelDoc XR+ using Image Lab 5.2.1 software and white-trans settings
